# Supplementary material for: Application of Targeted Y-Chromosomal Capture Enrichment to Increase the Resolution of Native American Haplogroup Q
Source: Hum Mutat. 2024 Jul 29;2024:3046495. doi: 10.1155/2024/3046495 (PMC11918922; doi:10.1155/2024/3046495)
Supplement: Supporting Information — Additional supporting information can be found online in the Supporting Information section. Figure S1. Map of the origin of all 277 haplogroup Q samples from Central and South America included in the study. Modern admixed (ModAdmix, black), ancient indigenous (AncNAM, red), and modern indigenous (ModNAM, blue) samples are presented at the place of their origin. The point size is proportional to the number of samples. Square markers indicate 59 samples genotyped in this study; round markers indicate 218 samples from public databases. Figure S2. Linux command-based bioinformatic pipeline for retrieval, preparation, and variant calling of publicly available sequencing data in the CRAM (or BAM) or FASTQ format. Figure S3. (a) Nine unique regions within the Y chromosome [6]; (b) targeted regions in this work using RNA baits. Figure S4. Bioinformatic pipeline for targeted capture data from SureSelect XT HS2 with the commands on the left side and visual representation of the commands' effects of the respective file on the right side. Figure S5. Median and cumulative read depth of the 59 samples within the nine targeted regions (orange bins). Table S1. References of the 277 samples of ModAdmix, AncNAM, or ModNAM origin. Table S2. Nine unique regions within the Y chromosome targeted in this work. Table S3. Region sizes, number of probes, and total probe size of the two designed probe groups. Table S4. Detailed information on the 4128 variants reported and targeted in this study. Table S5. Phylogenetic hierarchy of Y-chromosomal variants from the Native American haplogroup Q linages. [file 3046495.f1.zip]

Archive with 4 entries (4 files):
- Supplementary_FigureS4_Computational_processing.pdf
- Supplementary_TableS4_Variant_information_Revised.pdf
- Supplementary_TableS5_Phylogenetic_tree_Q_Revised.pdf
- Supporting_information_Revised2.pdf
